# Supplementary material for: How Intense Is Effective? Exploring Aerobic Exercise Intensity for Knee Osteoarthritis Through a Bayesian NetworkMeta-Analysis
Source: Healthcare (Basel). 2026 Feb 11;14(4):451. doi: 10.3390/healthcare14040451 (PMC12940493; doi:10.3390/healthcare14040451)
Supplement: Supplementary file 1 [file healthcare-14-00451-s001.zip]

Archive with 1 entries (1 files):
- healthcare-4140167-supplementary.pdf
